# Supplementary material for: Translating Evidence‐Based Self‐Management Interventions Using a Stepped‐Care Approach for Patients With Cancer and Their Caregivers: A Pilot Sequential Multiple Assignment Randomized Trial Design
Source: Psychooncology. 2025 Jan 6;34(1):e70043. doi: 10.1002/pon.70043 (PMC11704335; doi:10.1002/pon.70043)
Supplement: Supplementary file 2 — Table S4 [file PON-34-e70043-s001.xlsx]

## Sheet: Sheet1
Table S4: MCID- Primary outcomes (n=48)
	Stage 1				Stage 2				Stage 2
					Responders				Non-Responders
	n	%	n	%	n	%	n	%	n	%	n	%
Patient:
Baseline + Stage 1 completed (n=44)	INT (n=21)		CTL (n=23)
At stage 1 (compare to baseline):
HADS-anxiety decrease of 1.5+	8	38.1	11	47.8
Baseline + Stage 2 completed (n=42)	INT (n=18)		CTL (n=24)		INT (n=10)		CTL (n=17)		INT (n=8)		CTL (n=7)
At stage 2 (compare to baseline):
HADS-anxiety decrease of 1.5+	11	64.7	8	44.4	6	66.7	5	35.7	5	71.4	3	60
FACT-G score of 3+	16	88.9	12	54.6	8	80	7	46.7	7	87.5	6	85.7
(missing)	(0)		(2)		(0)		(2)		(0)		(0)
Stage 1 + Stage 2 completed (n=41)	INT (n=18)		CTL (n=23)		INT (n=10)		CTL (n=16)		INT (n=8)		CTL (n=7)
At stage 2 (compare to stage 1):
HADS-anxiety decrease of 1.5+	9	52.9	2	11.8	3	33.3	1	7.7	6	85.7	1	20
Caregiver:
Baseline + Stage 1 completed (n=35)	INT (n=15)		CTL (n=20)
At stage 1:
HADS-anxiety decrease of 1.5+	5	33.3	8	42.1
HADS-depression decrease of 1.5+	3	20	7	36.8
(missing)	(1)		(0)
Baseline + Stage 2 completed (n=31)	INT (n=12)		CTL (n=19)		INT (n=6)		CTL (n=14)		INT (n=7)		CTL (n=4)
At stage 2 (compare to baseline):
HADS-anxiety decrease of 1.5+	4	33.3	6	40	2	33.3	5	38.5	1	20	2	66.7
HADS-depression decrease of 1.5+	5	41.7	6	40	3	50	6	46.2	1	20	1	33.3
(missing)	(0)		(4)		(0)		(1)		(1)		(2)
QOL of 3+	3	25.0	6	35.3	1	16.7	4	30.8	2	33.3	2	50.0
(missing)	(0)		(2)		(0)		(1)		(1)		(0)
Stage 1 + Stage 2 completed (n=30)	INT (n=12)		CTL (n=18)		INT (n=6)		CTL (n=13)		INT (n=7)		CTL (n=4)
At stage 2:
HADS-anxiety decrease of 1.5+	3	25	6	42.9	1	16.7	5	41.7	1	20	2	66.7
HADS-depression decrease of 1.5+	3	25	3	21.4	1	16.7	2	16.7	1	20	2	66.7
(missing)	(0)		(4)		(0)		(1)		(2)		(1)
Legend:
	In favor of self-directed Coping-Together
	In favor of Coping-Together + Lay guidance
